# Supplementary material for: Effects of resveratrol on biochemical and structural outcomes in osteoarthritis: A systematic review and meta-analysis of preclinical studies
Source: Heliyon. 2024 Jul 4;10(13):e34064. doi: 10.1016/j.heliyon.2024.e34064 (PMC11269911; doi:10.1016/j.heliyon.2024.e34064)
Supplement: Multimedia component 1 [file mmc1.xlsx]

## Sheet: Power analysis
Parameters	Effect size	Sample size	Number of group	I2	Calculated power
Synovial IL-1	4.35	16	2	0	1
Synovial TNF-a	58.51	18	2	0.93	0.691
Serum TNF-a	49.6	16	2	0	1
Synovial IL-6	5.53	18	2	0.7	0.94
Serum IL-6	4.27	16	2	0.9	0.658
Synovial NO	40.97	18	3	0.92	0.814
Chondrocyte apoptosis	2.85	20	3	0.24	1
Mankin score	2.93	59	6	0.99	0.521
Example of R syntax
my_power <- mpower(effect_size = 2.93,
study_size = 59,
k = 6,
i2 = 0.99,
es_type = "d")
summary(my_power)

## Sheet: Input for meta-analysis
Mankin score		Intervention group			Control group
	Studies	Mean	SD	n	Mean	SD	n
	Ebrahim et al. 2020	3.8	0.7	8	9	0.6	8
	Gu et al. 2016	1.5	0.35	12	2.4	0.4	12
	Jiang et al. 2017	3.1	0.75	15	4.8	0.4	15
	Xu et al. 2019	2.3	0.5	8	3.7	0.5	8
	Zhou et al. 2021	2.2	0.4	8	3.2	0.7	8
	Chen et al. 2017	2.1	0.5	8	9.5	0.5	8
Chondrocyte apoptosis		Intervention group			Control group
	Studies	Mean	SD	n	Mean	SD	n
	Wang et al. 2012	18.15	2.21	6	31.64	4.05	6	%
	Yuce et al. 2021	41.43	18.04	8	89.57	23.8	8	n
	Wang et al. 2009	18.2	2.2	6	31.6	4	6	%
Synovial IL-1β levels		Intervention group			Control group
	Studies	Mean	SD	n	Mean	SD	n
	Gao et al. 2012	21.8	3.8	6	49.1	5.5	6	%
	Wei et al. 2018	5.7	0.3	10	12	2.1	10	pg/mg
Synovial TNF-α levels		Intervention group			Control group
	Studies	Mean	SD	n	Mean	SD	n
	Mahmoud et al. 2021	40	15	8	80	20	8	pg/mg
	Wei et al. 2018	50	3	10	125	8	10	pg/mg
Synovial NO levels		Intervention group			Control group
	Studies	Mean	SD	n	Mean	SD	n
	Wang et al. 2012	87.13	2.87	6	138.71	4.96	6	umol/L
	Tong et al. 2007a	10.87	8.9	6	39.76	4.27	6	umol/L
	Tong et al. 2007b	57.46	4.78	6	98.76	4.27	6	umol/L
Synovial IL-6 levels		Intervention group			Control group
	Studies	Mean	SD	n	Mean	SD	n
	Mahmoud et al. 2021	65	10	8	125	4	8	pg/mg
	Wei et al. 2018	11	3	10	23	2.5	10	pg/mg
Serum IL-1β levels		Intervention group			Control group
	Studies	Mean	SD	n	Mean	SD	n
	Jiang et al. 2017	36	3.5	15	59	7.5	15	pg/ml
Serum TNF-α levels		Intervention group			Control group
	Studies	Mean	SD	n	Mean	SD	n
	Ebrahim et al. 2020	65	14	8	112	7	8	pg/mg
	Mahmoud et al. 2021	62	16	8	115	8	8	pg/mg
Serum NO levels		Intervention group			Control group
	Studies	Mean	SD	n	Mean	SD	n
	Tong et al. 2007b	39.13	3.26	6	99.76	3.81	6	umol/L
Serum IL-6 levels		Intervention group			Control group
	Studies	Mean	SD	n	Mean	SD	n
	Ebrahim et al. 2020	30	7	8	112	14	8	pg/mg
	Rao et al. 2008	66	22.9	8	173.1	72	8	pg/ml
